# Supplementary material for: Soybean oil-based HFD induces gut dysbiosis that leads to steatosis, hepatic inflammation and insulin resistance in mice
Source: Front Microbiol. 2024 Aug 6;15:1407258. doi: 10.3389/fmicb.2024.1407258 (PMC11334085; doi:10.3389/fmicb.2024.1407258)
Supplement: Supplementary file 1 [file Table_1.csv]

Table S1: : Characteristics of mice fed a soyabean or fish oil-based high-fat diet.
Mice ID	Group	Weight (g)	Liver (mg)	VAT (mg)	SAT (mg)	Liver/BW(%)	VAT/BW(%)	SAT/BW(%)	Glucose (mmol/L)	Insulin (pg/ml)	C-peptide (pg/ml)	Glucagon (pg/ml)	Leptin (pg/ml)	PYY (pg/ml)	Ghrelin (pg/ml)	Resisitin (pg/ml)	GIP (pg/ml)	GLP-1 (pg/ml)	Amylin (pg/ml)
M6	SF-Soy-HFD	28.5	1026	572	314	3.6	2.007017544	1.101754386	8.2	308	1062	318	657	233	166	11025	112	205	103
M7	SF-Soy-HFD	32.6	1070	1825	482	3.282208589	5.598159509	1.478527607	10.1	803	2286	672	2554		47.05	12297	149	160	232
M8	SF-Soy-HFD	27.1	1133	437	144	4.180811808	1.612546125	0.531365314	7.3	1709	1560	89.04	692	203	122	15020	390	54	89.49
M9	SF-Soy-HFD	36.7	1414	1668	587	3.852861035	4.544959128	1.599455041	7.9	2836	4539	225	1476	156	98.22	14794	638	54	219
M10	SF-Soy-HFD	31.6	1235	852	242	3.908227848	2.696202532	0.765822785	9.5	666	1874	204	1411	428	134	17798	391	292	161
M16	SF-Fish-HFD	30.1	1298	711	468	4.312292359	2.362126246	1.554817276	7.1	4650	8208	104	1826	406	81.26	10500	420	86.93	210
M17	SF-Fish-HFD	30.5	1259	941	394	4.127868852	3.085245902	1.291803279	4.1	1969	3895	785	8185		38.05	8862	227	341	215
M18	SF-Fish-HFD	31.2	1205	1260	363	3.862179487	4.038461538	1.163461538	4.6	1041	2209	108	2585	310	145	11536	597	86.93	134
M19	SF-Fish-HFD	31.4	1029	586	254	3.277070064	1.866242038	0.808917197	6.8	1114	1852	202	2294	612	53.47	10775	405	54	178
M20	SF-Fish-HFD	32.6	1120	1104	491	3.435582822	3.386503067	1.506134969	6.1	772	1313	312	2635	443	149	10247	344	168	466
