# Supplementary material for: Soybean oil-based HFD induces gut dysbiosis that leads to steatosis, hepatic inflammation and insulin resistance in mice
Source: Front Microbiol. 2024 Aug 6;15:1407258. doi: 10.3389/fmicb.2024.1407258 (PMC11334085; doi:10.3389/fmicb.2024.1407258)
Supplement: Supplementary file 2 [file Table_2.csv]

Table S2: Primer List
Gene Name	Assay ID	Source
Acaca	Mm01304258_m1	Thermo Fisher Scientific
Fasn	Mm00662319_m1	Thermo Fisher Scientific
Scd1	Mm00772290_m1	Thermo Fisher Scientific
Elovl6	Mm00851223_s1	Thermo Fisher Scientific
Pparg	Mm00440940_m1	Thermo Fisher Scientific
Hmgcr	Mm01282499_m1	Thermo Fisher Scientific
Srebp-1	Mm00550338_m1	Thermo Fisher Scientific
CD36	Mm00432403_m1	Thermo Fisher Scientific
Fabp1	Mm00444340_m1	Thermo Fisher Scientific
Ldlr	Mm00440171_m1	Thermo Fisher Scientific
Fatp1	Mm00449511_m1	Thermo Fisher Scientific
Abcg1	Mm00437390_m1	Thermo Fisher Scientific
Mttp	Mm00435015_m1	Thermo Fisher Scientific
Cpt1a	Mm01231183_m1	Thermo Fisher Scientific
Ppara	Mm00440939_m1	Thermo Fisher Scientific
TNF alpha	Mm00443258_m1	Thermo Fisher Scientific
CCL2	Mm00441242_m1	Thermo Fisher Scientific
IL-1b	Mm00434228_m1	Thermo Fisher Scientific
IL-6	Mm00446190_m1	Thermo Fisher Scientific
IL-12b	Mm01288989_m1	Thermo Fisher Scientific
Gapdh	Mm99999915_g1	Thermo Fisher Scientific
