# Supplementary material for: Soybean oil-based HFD induces gut dysbiosis that leads to steatosis, hepatic inflammation and insulin resistance in mice
Source: Front Microbiol. 2024 Aug 6;15:1407258. doi: 10.3389/fmicb.2024.1407258 (PMC11334085; doi:10.3389/fmicb.2024.1407258)
Supplement: Supplementary file 3 [file Table_3.csv]

Table S3: Information on metagenomic sequencing profile of each samples
					Total Reads Classified to Taxonomic Level (%)
Sample	Class	Total no. of Raw Reads	No of reads Passing Quality Filtering	Reads Passing Quality Filtering (%)	Phylum	Class	Order	Family	Genus	Species
M6	SF-Soy-HFD	962,920	874,100	90.8	95.7	89.7	88.88	72.14	66.94	36.32
M7	SF-Soy-HFD	1,153,717	1,032,473	89.5	96.39	90.05	89.68	72.06	66.87	36.37
M8	SF-Soy-HFD	1,029,499	913,856	88.8	95.64	87.3	86.97	65.5	59.19	36.39
M9	SF-Soy-HFD	1,083,342	978,392	90.3	96.75	89.35	89.08	64.74	58.28	35.98
M10	SF-Soy-HFD	1,166,750	1,052,510	90.2	94.73	87.1	86.62	68.37	63.3	31.19
M16	SF-Fish-HFD	817,232	723,514	88.5	95.81	90.68	90.24	78.22	73.85	43.89
M17	SF-Fish-HFD	1,134,791	1,020,088	89.9	96.23	90.99	90.62	78.51	73.56	48.87
M18	SF-Fish-HFD	974,410	874,023	89.7	95.98	91.18	90.87	78.58	74.41	44.13
M19	SF-Fish-HFD	887,950	809,722	91.2	96.53	91.2	90.23	74.15	69.35	46.95
M20	SF-Fish-HFD	918,297	817,017	89	95.6	89.31	89.05	71.89	66.27	49.85
