# Supplementary material for: Soybean oil-based HFD induces gut dysbiosis that leads to steatosis, hepatic inflammation and insulin resistance in mice
Source: Front Microbiol. 2024 Aug 6;15:1407258. doi: 10.3389/fmicb.2024.1407258 (PMC11334085; doi:10.3389/fmicb.2024.1407258)
Supplement: Supplementary file 4 [file Table_4.csv]

Table S4: Abundance of phylum (%) in SF-Soy-HFD and SF-Fish-HFD mice
Phylum	SF-Soy-HFD mice	SF-Soy-HFD mice
Actinobacteria	39373	6233
Bacteroidetes	1843416	1248577
Cyanobacteria	419	857
Deferribacteres	96	4996
Firmicutes	642799	503204
Others	3998	6033
Proteobacteria	78027	70019
Tenericutes	360	558
TM7	9168	18357
Verrucomicrobia	30060	648685
