# Supplementary material for: Soybean oil-based HFD induces gut dysbiosis that leads to steatosis, hepatic inflammation and insulin resistance in mice
Source: Front Microbiol. 2024 Aug 6;15:1407258. doi: 10.3389/fmicb.2024.1407258 (PMC11334085; doi:10.3389/fmicb.2024.1407258)
Supplement: Supplementary file 5 [file Table_5.csv]

Table S5: Abundance of class (%) in SF-Soy-HFD and SF-Fish-HFD mice
Class	SF-Soy-HFD mice	SF-Soy-HFD mice
4C0d_2	419	857
Actinobacteria	4659	2551
Alphaproteobacteria	1814	99
Bacilli	3190	12284
Bacteroidia	1843416	1248577
Betaproteobacteria	233	641
Clostridia	591910	483578
Coriobacteriia	34714	3682
Deferribacteres	96	4996
Deltaproteobacteria	30832	14252
Epsilonproteobacteria	45135	55014
Erysipelotrichi	47699	7342
Gammaproteobacteria	13	13
Mollicutes	360	558
Others	3998	6033
TM7_3	9168	18357
Verrucomicrobiae	30060	648685
