# Supplementary material for: Soybean oil-based HFD induces gut dysbiosis that leads to steatosis, hepatic inflammation and insulin resistance in mice
Source: Front Microbiol. 2024 Aug 6;15:1407258. doi: 10.3389/fmicb.2024.1407258 (PMC11334085; doi:10.3389/fmicb.2024.1407258)
Supplement: Supplementary file 6 [file Table_6.csv]

Table S6: Abundance of order (%) in SF-Soy-HFD and SF-Fish-HFD mice
Order	SF-Soy-HFD mice	SF-Soy-HFD mice
Actinomycetales	140	174
Anaeroplasmatales	13	122
Bacillales	365	5063
Bacteroidales	1843416	1248577
Bifidobacteriales	4519	2377
Burkholderiales	233	641
Campylobacterales	45135	55014
Clostridiales	591910	483578
Coriobacteriales	34714	3682
CW040	9168	18357
Deferribacterales	96	4996
Desulfovibrionales	30832	14252
Erysipelotrichales	47699	7342
Lactobacillales	2317	3228
Others	3998	6033
Pseudomonadales	13	13
RF32	1814	99
RF39	347	436
Turicibacterales	508	3993
Verrucomicrobiales	30060	648685
YS2	419	857
