# Supplementary material for: Soybean oil-based HFD induces gut dysbiosis that leads to steatosis, hepatic inflammation and insulin resistance in mice
Source: Front Microbiol. 2024 Aug 6;15:1407258. doi: 10.3389/fmicb.2024.1407258 (PMC11334085; doi:10.3389/fmicb.2024.1407258)
Supplement: Supplementary file 7 [file Table_7.csv]

Table S7: Abundance of family (%) in SF-Soy-HFD and SF-Fish-HFD mice
Family	SF-Soy-HFD mice	SF-Soy-HFD mice
Aerococcaceae	53	849
Alcaligenaceae	233	641			s
Anaeroplasmataceae	13	122
Bacillaceae	129	754
Bacteroidaceae	144597	132358
Bifidobacteriaceae	4519	2377
Christensenellaceae	2048	988
Clostridiaceae	281	4057
Coriobacteriaceae	34714	3682
Deferribacteraceae	96	4996
Dehalobacteriaceae	5071	1439
Desulfovibrionaceae	30832	14252
Erysipelotrichaceae	47699	7342
F16	9168	18357
Helicobacteraceae	45135	55014
Lachnospiraceae	129753	232994
Lactobacillaceae	1173	2108
Mogibacteriaceae	803	593
Others	176882	48355
Odoribacteraceae	33097	18447
Peptococcaceae	1358	1125
Planococcaceae	153	4186
Porphyromonadaceae	106909	92317
Pseudomonadaceae	13	13
Rikenellaceae	214246	145897
Ruminococcaceae	284840	202869
S24_7	1342075	858162
Staphylococcaceae	66	111
Streptococcaceae	1091	271
Turicibacteraceae	508	3993
Verrucomicrobiaceae	30060	648685
Yaniellaceae	101	165
