# Supplementary material for: Soybean oil-based HFD induces gut dysbiosis that leads to steatosis, hepatic inflammation and insulin resistance in mice
Source: Front Microbiol. 2024 Aug 6;15:1407258. doi: 10.3389/fmicb.2024.1407258 (PMC11334085; doi:10.3389/fmicb.2024.1407258)
Supplement: Supplementary file 8 [file Table_8.csv]

Table S8: Abundance of genus (%) in SF-Soy-HFD and SF-Fish-HFD mice
Genus	SF-Soy-HFD mice	SF-Soy-HFD mice
Adlercreutzia	2800	919
AF12	0	215
Akkermansia	30060	648685
Allobaculum	47364	7115
Anaeroplasma	13	122
Anaerotruncus	3700	2748
Atopostipes	53	402
Bacteroides	144597	132358
Bifidobacterium	4519	2377
Bilophila	24009	8811
Candidatus_Arthromitus	31	5
Cc_115	0	50
Clostridium	3011	4722
Coprococcus	410	1127
Dehalobacterium	5071	1439
Desulfovibrio	6823	5210
Helicobacter	45135	55014
Lactobacillus	1173	2108
Lactococcus	811	114
Mucispirillum	96	4996
Others	1906250	1273199
Odoribacter	33097	18447
Oscillospira	258055	168786
Parabacteroides	106909	92317
Pseudomonas	13	13
Rikenella	545	42025
Roseburia	351	502
Ruminococcus	21479	24528
Sporosarcina	153	4126
Staphylococcus	66	83
Streptococcus	280	157
Sutterella	233	641
Turicibacter	508	3993
Yaniella	101	165
