# Supplementary material for: Soybean oil-based HFD induces gut dysbiosis that leads to steatosis, hepatic inflammation and insulin resistance in mice
Source: Front Microbiol. 2024 Aug 6;15:1407258. doi: 10.3389/fmicb.2024.1407258 (PMC11334085; doi:10.3389/fmicb.2024.1407258)
Supplement: Supplementary file 9 [file Table_9.csv]

Table S9: Abundance of family (%) in SF-Soy-HFD and SF-Fish-HFD mice
Species	SF-Soy-HFD mice	SF-Soy-HFD mice
acidifaciens	368	779
C21	6823	5210
distasonis	0	38
gnavus	6377	6011
guilliermondii	7807	4074
muciniphila	30060	648685
Others	2591547	1834897
pseudolongum	4519	2377
schaedleri	96	4996
sciuri	66	38
suicloacalis	53	402
uniformis	0	12
